# Supplementary material for: Prion pathogenesis is unaltered in the absence of SIRPα-mediated "don't-eat-me" signaling
Source: PLoS One. 2017 May 17;12(5):e0177876. doi: 10.1371/journal.pone.0177876 (PMC5435345; doi:10.1371/journal.pone.0177876)
Supplement: S2 Table — (XLSX) [file pone.0177876.s006.xlsx]

## Sheet: Cerebellum
gene name	RML 4wpi			RML 8wpi			RML 12wpi			RML 16wpi			RML term			NBH 27wpi
Sirpa	2399	2740	2659	2453	2620	2347	2366	2279	2581	2549	2471	2271	2613	2770	2633	2296	2398	2367
Cd47	493.4	424.7	479.5	451.8	457.2	438.6	497.8	484.4	512.1	457.7	437.8	497.3	306.4	417.9	430.9	528.9	470	504.1
Aif1	4.242	8.749	4.123	3.689	6.745	9.711	7.478	11.35	10.18	14.36	14.49	12	60.41	48.61	36.7	6.869	5.841	5.207
Trem2	14.85	20.19	17.67	17.63	18.36	16.72	18.16	23.79	21.14	63.72	49.9	39.44	476.8	427.3	336.2	23.18	29.65	21.87
Mfge8	272.2	389	350.5	359.9	365	328.6	356.8	328.7	342.2	351.8	368.6	313.8	366	259.3	319.3	273.9	341.5	278.1

## Sheet: Hippocampus
gene name	RML 4wpi			RML 12wpi			RML 16wpi			RML 18wpi			RML 20wpi			RML terminal			NBH 27wpi
Sirpa	4370	5031	4972	5054	5100	5631	4689	5026	5957	5632	4817	5963	5122	5078	5392	6018	6815	6636	4746	5826
Cd47	600.2	656	589.7	608.5	614.2	616.5	613.4	740.5	623.2	714	727.2	633.5	584.7	589.7	581.9	512.7	593.2	503.4	699.1	571.4
Aif1	59.89	47.2	53.73	52.77	45.37	63.53	48.16	55.07	53.3	48.09	56.19	84	130.9	170.4	102.3	215.4	279	179.3	40.63	56.84
Trem2	163.3	115	150.5	156.9	151.2	153	147.7	136.4	165.9	207.7	186	297.5	491.9	646.1	376.4	931.2	937.3	711.8	151.4	158.7
Mfge8	1264	1511	1511	1414	1502	1581	676.5	1393	1520	1685	1302	1413	1368	966.5	1015	739	478.6	623.5	1106	1830
